# Supplementary material for: RNA assay identifies a previous misclassification of BARD1 c.1977A>G variant
Source: Sci Rep. 2021 Nov 25;11:22948. doi: 10.1038/s41598-021-02465-y (PMC8617171; doi:10.1038/s41598-021-02465-y)
Supplement: Supplementary file 1 — Supplementary Table 1. [file 41598_2021_2465_MOESM1_ESM.xlsx]

## Sheet: SuppTable1
	Supplementary Table 1: In silico analysis for BARD1 c.1977A>G variant.
	Gene	Variant	Alamut Visual														Gene	Variant	SpliceAI
			In silico tools	SSF			MES			NNSPLICE			GeneSplicer						D type	D score	pre-mRNA position
				wt	var	%	wt	var	%	wt	var	%	wt	var	%
	BARD1	c.1977A>G	Score range	[0-100]			[0-12]			[0-1]			[0-24]				BARD1	c.1977A>G	Acceptor Loss	0.00
			3' Analysis region (nt)	From -14 to +1			From -20 to +3			From -21 to +20			From -60 to +60						Donor Loss	0.00
			5' Analysis region (nt)	From -3 to +6			From -3 to +6			From -7 to +8			From -60 to +60						Acceptor Gain	0.01	-155 bp
			% change threshold:	< -5†			< -15†			< -5†			< -5‡						Donor Gain	0.00
			SS*: c.1904	91.71	91.71	0	6.81	6.81	0	0.87	0.87	0	6.45	6.48	+0.2		The following parameters were used: Genome version: hg19; Score type: masked; Max distance: 10,000 bp.
	Adapted from Moles-Fernández et al., 2018. †Moles-Fernández et al., 2018. ‡An arbitrary cutoff calculated over a minimum change of 20% was used. SS: splice site; wt: wild-type score; var: variant score; %: % score change; *position of the natural splice site.
